# Supplementary material for: Gut to lung translocation and antibiotic mediated selection shape the dynamics of Pseudomonas aeruginosa in an ICU patient
Source: Nat Commun. 2022 Nov 22;13:6523. doi: 10.1038/s41467-022-34101-2 (PMC9681761; doi:10.1038/s41467-022-34101-2)
Supplement: Supplementary file 3 — Source Data [file 41467_2022_34101_MOESM3_ESM.xlsx]

## Sheet: 1B, 2A, 2B, 2C, 2E
Isolate ID	Isolate source	Sampling timepoint	MLST	Median meropenem MIC (ug/mL) calculated from three biological replicates	Identified variants (indels)	Identified variants (SNPS)
EP717	Lungs	Day 1	782	0.5		tar (T130I), selB (M415V), PA14_52870 (G177S), betA (V267M)
EP718	Lungs	Day 1	782	0.5		tar (T130I), selB (M415V), PA14_52870 (G177S), betA (V267M)
EP719	Lungs	Day 1	782	0.5		tar (T130I), selB (M415V), PA14_52870 (G177S), betA (V267M)
EP720	Lungs	Day 1	782	0.5		tar (T130I), selB (M415V), PA14_52870 (G177S), betA (V267M)
EP721	Lungs	Day 1	782	0.5		tar (T130I), selB (M415V), PA14_52870 (G177S), betA (V267M)
EP722	Lungs	Day 1	782	0.5		tar (T130I), selB (M415V), PA14_52870 (G177S), betA (V267M)
EP677	Gut	Day 12	782	0.5	gshA (nt1265Δ2)
EP678	Gut	Day 12	782	0.5	gshA (nt1265Δ2)
EP679	Gut	Day 12	782	0.5	gshA (nt1265Δ2)
EP680	Gut	Day 12	782	0.5	gshA (nt1265Δ2)
EP621	Gut	Day 17	782	1	intergenic (PA14_42600 / PA14_42580), gshA (nt1265Δ2)	tar (T130I), selA (N148N), trpE (A9V), PA14_04290 (R400R), PA14_52870 (G177S), algW (S103S), PA14_54030 (L117L), betA (V267M)
EP622	Gut	Day 17	782	0.5	intergenic (PA14_42600 / PA14_42580), gshA (nt1265Δ2), dszC (nt255Δ2)	tar (T130I), selA (N148N), trpE (A9V), PA14_04290 (R400R), PA14_52870 (G177S), PA14_54030 (L117L), betA (V267M)
EP623	Gut	Day 17	782	0.5	intergenic (PA14_42600 / PA14_42580), gshA (nt1265Δ2)	tar (T130I), selA (N148N), trpE (A9V), PA14_04290 (R400R), PA14_52870 (G177S), PA14_54030 (L117L), betA (V267M)
EP624	Gut	Day 17	782	0.5	intergenic (PA14_42600 / PA14_42580), gshA (nt1265Δ2)	tar (T130I), selA (N148N), trpE (A9V), PA14_04290 (R400R), PA14_52870 (G177S), PA14_54030 (L117L), betA (V267M)
EP625	Gut	Day 17	782	0.5	gshA (nt1265Δ2)
EP626	Gut	Day 17	782	0.5	gshA (nt1265Δ2)
EP627	Gut	Day 17	782	0.5	gshA (nt1265Δ2)	PA14_46310 (D57D), pprA (A738A)
EP628	Gut	Day 17	782	1	intergenic (PA14_42600 / PA14_42580), gshA (nt1265Δ2)	tar (T130I), selA (N148N), trpE (A9V), PA14_04290 (R400R), PA14_52870 (G177S), PA14_54030 (L117L), betA (V267M)
EP629	Gut	Day 17	782	0.5	intergenic (PA14_42600 / PA14_42580), gshA (nt1265Δ2)	tar (T130I), selA (N148N), trpE (A9V), PA14_04290 (R400R), PA14_52870 (G177S), PA14_54030 (L117L), betA (V267M)
EP630	Gut	Day 17	782	0.5	intergenic (PA14_42600 / PA14_42580), gshA (nt1265Δ2)	tar (T130I), selA (N148N), trpE (A9V), PA14_04290 (R400R), PA14_52870 (G177S), PA14_54030 (L117L), betA (V267M)
EP631	Gut	Day 17	782	1	gshA (nt1265Δ2), algL (nt495Δ10)
EP632	Gut	Day 17	782	0.5	intergenic (PA14_42600 / PA14_42580), gshA (nt1265Δ2)	tar (T130I), selA (N148N), trpE (A9V), PA14_04290 (R400R), PA14_52870 (G177S), PA14_54030 (L117L), betA (V267M)
EP633	Gut	Day 23	782	4	gshA (nt1265Δ2), oprD (nt1160Δ1)	PA14_46310 (D57D), pprA (A738A)
EP634	Gut	Day 23	782	4	gshA (nt1265Δ2), oprD (nt1160Δ1)	PA14_46310 (D57D), pprA (A738A)
EP635	Gut	Day 23	782	4	gshA (nt1265Δ2), oprD (nt1160Δ1)	PA14_46310 (D57D), intergenic (PA14_00520 / PA14_00510), pprA (A738A)
EP636	Gut	Day 23	782	4	gshA (nt1265Δ2), oprD (nt1160Δ1)	PA14_46310 (D57D), guaD (F268Y), oprD (T73T), pprA (A738A)
EP637	Gut	Day 23	782	4	gshA (nt1265Δ2), oprD (nt1160Δ1)	PA14_46310 (D57D), pprA (A738A)
EP638	Gut	Day 23	782	4	gshA (nt1265Δ2), oprD (nt1160Δ1)	PA14_46310 (D57D), pprA (A738A)
EP639	Gut	Day 23	782	4	gshA (nt1265Δ2), oprD (nt1160Δ1)	PA14_46310 (D57D), pprA (A738A)
EP640	Gut	Day 23	782	4	gshA (nt1265Δ2), oprD (nt1160Δ1)	PA14_46310 (D57D), pprA (A738A)
EP641	Gut	Day 23	782	4	gshA (nt1265Δ2), oprD (nt1160Δ1)	PA14_46310 (D57D), oprD (T73T), pprA (A738A)
EP642	Gut	Day 23	782	4	gshA (nt1265Δ2), oprD (nt1160Δ1)	PA14_46310 (D57D), pprA (A738A)
EP643	Gut	Day 23	782	4	gshA (nt1265Δ2), oprD (nt1160Δ1)	PA14_46310 (D57D), pprA (A738A)
EP644	Gut	Day 23	782	4	gshA (nt1265Δ2), oprD (nt1160Δ1)	PA14_46310 (D57D), pprA (A738A)
EP597	Gut	Day 25	782	4	gshA (nt1265Δ2), oprD (nt1160Δ1)	PA14_46310 (D57D), pprA (A738A)
EP598	Gut	Day 25	782	4	gshA (nt1265Δ2), oprD (nt1160Δ1)	PA14_46310 (D57D), pprA (A738A)
EP599	Gut	Day 25	782	4	gshA (nt1265Δ2), oprD (nt1160Δ1)	PA14_46310 (D57D), pprA (A738A)
EP600	Gut	Day 25	782	4	gshA (nt1265Δ2), oprD (nt1160Δ1)	PA14_46310 (D57D), pprA (A738A)
EP601	Gut	Day 25	782	0.5	intergenic (PA14_42600 / PA14_42580), gshA (nt1265Δ2)	tar (T130I), selA (N148N), trpE (A9V), PA14_04290 (R400R), PA14_52870 (G177S), PA14_54030 (L117L), betA (V267M)
EP602	Gut	Day 25	782	16	gshA (nt1265Δ2), oprD (nt559Δ1)	mexR (L101P)
EP603	Gut	Day 25	782	4	gshA (nt1265Δ2), oprD (nt1160Δ1)	PA14_46310 (D57D), lysR (T175K), pprA (A738A)
EP604	Gut	Day 25	782	4	gshA (nt1265Δ2), oprD (nt1160Δ1)	PA14_46310 (D57D), pprA (A738A)
EP605	Gut	Day 25	782	0.5	gshA (nt1265Δ2)	PA14_46310 (D57D), intergenic (PA14_17980 / PA14_17990), pprA (A738A)
EP606	Gut	Day 25	782	0.5	intergenic (PA14_42600 / PA14_42580), gshA (nt1265Δ2)	tar (T130I), selA (N148N), trpE (A9V), PA14_04290 (R400R), PA14_52870 (G177S), PA14_54030 (L117L), betA (V267M)
EP607	Gut	Day 25	782	4	intergenic (PA14_42600 / PA14_42580), gshA (nt1265Δ2), oprD (nt1160Δ1)	PA14_46310 (D57D), pprA (A738A)
EP608	Gut	Day 25	782	0.5	intergenic (PA14_42600 / PA14_42580), gshA (nt1265Δ2), dszC (nt255Δ2)	tar (T130I), selA (N148N), trpE (A9V), PA14_04290 (R400R), PA14_52870 (G177S), PA14_54030 (L117L), betA (V267M)
EP711	Lungs	Day 30	782	16	gshA (nt1265Δ2), oprD (nt559Δ1)	mexR (L101P)
EP712	Lungs	Day 30	782	16	gshA (nt1265Δ2), oprD (nt559Δ1)	mexR (L101P)
EP713	Lungs	Day 30	782	16	gshA (nt1265Δ2), oprD (nt559Δ1)	mexR (L101P)
EP714	Lungs	Day 30	782	16	gshA (nt1265Δ2), oprD (nt559Δ1)	mexR (L101P)
EP715	Lungs	Day 30	782	16	gshA (nt1265Δ2), oprD (nt559Δ1)	mexR (L101P)
EP716	Lungs	Day 30	782	16	gshA (nt1265Δ2), oprD (nt559Δ1)	mexR (L101P)

## Sheet: 3
	Cytokine concentrations measured in ETA samples (pg/mL)
Day of sample collection from lungs	Fractalkine	IL-33	IL-22	IL-4	IL-8
4	398.833	4.18043	0.903514	5.96038	75167
9	62046.8	54.6572	1.16298	5.23051	70203.4
12	31451.7	3.76644	1.92338	6.67746	77079.2
17	519172	4.34649	3.19837	13.807	74076.5
19	30433.8	518.392	81.2703	2.74434	69000.2
24	2013.49	3.39536	1.48619	6.47763	72027.8

## Sheet: 4A, 4B
				4A - Variant 1 (nt559)			4B - Variant 2 (nt1160)
Day	Sample	Number of isolates	Genotyped amplicon reads	Isolate sequencing frequency	Amplicon sequencing frequency	Mean of amplicon and isolate sequencing	Isolate sequencing frequency	Amplicon sequencing frequency	Mean of amplicon and isolate sequencing
1	Lungs	6		0	NA		0	NA
17	Lungs		138	NA	0.029		NA	0.0948905
20	Lungs		208	NA	0.412621		NA	0.0436893
25	Lungs		13808	NA	0.983186		NA	0.00140768
30	Lungs	6		1	NA		0	NA
12	Gut	4		0	NA		0	NA
17	Gut	12		0	NA		0	NA
23	Gut	12	9081	0	0.000906516	0.000453258	1	0.968612	0.984306
25	Gut	12	671	0.0909091	0.148092	0.1195	0.636364	0.60916	0.622762

## Sheet: 4C, 4D
Variant	Isolate	Phylogeny	Anaerobic growth (OD) - mean	Replicate 1 (OD)	Replicate 2 (OD)	Replicate 3 (OD)	Aerobic growth rate (mOD/min) - mean	Replicate 1 (mOD/min)	Replicate 2 (mOD/min)	Replicate 3 (mOD/min)	Replicate 4 (mOD/min)	Replicate 5 (mOD/min)	Replicate 6 (mOD/min)	Replicate 7 (mOD/min)	Replicate 8 (mOD/min)
WT	717	Lineage 1	0.117	0.111	0.116	0.124	4.02314	4.198	6.623	4.644	6.502	0.624	2.855	2.716
WT	719	Lineage 1	0.114	0.099	0.114	0.129	4.25271	4.127	6.154	5.497	5.527	1.461	2.876	4.127
WT	721	Lineage 1	0.126333	0.147	0.118	0.114	4.302	3.416	3.436	4.356	5.658	5.953	3.729	3.566
WT	625	Lineage 2	0.151333	0.137	0.156	0.161	4.17188	2.946	3.88	3.184	5.181	3.636	6.018	5.243	3.287
WT	678	Lineage 2	0.111667	0.097	0.135	0.103	4.59788	5.135	3.391	3.068	4.746	5.168	3.052	5.793	6.43
WT	680	Lineage 2	0.119333	0.116	0.121	0.121	4.84587	5.38	6.233	3.014	5.832	5.006	3.415	3.541	6.346
WT	606	Lineage 5	0.128667	0.135	0.097	0.154	5.31857	2.934	4.697	5.534	5.852	5.634	5.981	6.598
WT	628	Lineage 5	0.123	0.123	0.117	0.129	4.01375	2.855	6.202	2.715	5.186	2.792	3.173	5.552	3.635
WT	632	Lineage 5	0.125	0.118	0.12	0.137	5.01562	4.464	6.754	3.105	5.721	5.562	3.033	5.221	6.265
ΔoprD	712	Lineage 3	0.119	0.124	0.12	0.113	4.29114	4.345	6.161	3.458	5.201	5.094	2.959	2.82
ΔoprD	714	Lineage 3	0.0936667	0.098	0.086	0.097	3.92629	5.158	3.222	2.549	5.064	5.329	2.907	3.255
ΔoprD	716	Lineage 3	0.09	0.086	0.092	0.092	5.10938	5.206	5.781	3.005	5.362	4.929	5.947	5.369	5.276
ΔoprD	598	Lineage 4	0.128	0.123	0.152	0.109	4.54886	2.901	6.525	3.067	5.082	4.653	6.994	2.62
ΔoprD	600	Lineage 4	0.0933333	0.089	0.104	0.087	4.37629	3.154	3.895	3.422	5.439	5.41	5.229	4.085
ΔoprD	634	Lineage 4	0.0893333	0.089	0.092	0.087	4.9945	5.659	6.568	4.077	5.023	3.254	4.749	4.899	5.727
ΔoprD	639	Lineage 4	0.0896667	0.089	0.095	0.085	4.93375	5.285	6.131	5.318	5.013	5.632	3.236	3.595	5.26
ΔoprD	640	Lineage 4	0.112	0.113	0.113	0.11	3.8485	2.787	6.524	2.741	4.998	3.077	2.912	3.647	4.102
